# Supplementary material for: Prediction of ultimate load capacity of demountable shear stud connectors using machine learning techniques
Source: Sci Rep. 2025 Aug 21;15:30752. doi: 10.1038/s41598-025-15711-4 (PMC12370999; doi:10.1038/s41598-025-15711-4)
Supplement: Supplementary file 1 — Supplementary Material 1 [file 41598_2025_15711_MOESM1_ESM.xlsx]

## Sheet: Sheet1
Fcu,C	Fcu,G	Fy,S	Fu,S	Db	n	Fy,b	Fub	Tb	fSC	fSG	fBC	fBG	fSB	Load
30	0	280.3	350	12	4	463.7	580.2	0	0.15	0	0.3	0	0	69
30	0	280.3	350	12	4	463.7	580.2	20	0.1	0	0.25	0	0.25	61
30	0	280.3	350	16	4	463.7	580.2	20	0.1	0	0.25	0	0.25	85
65	0	280.3	350	12	4	463.7	580.2	20	0.1	0	0.25	0	0.25	60
30	0	280.3	350	12	4	308.6	385.8	20	0.1	0	0.25	0	0.25	53
65	0	280.3	350	12	4	308.6	385.8	20	0.1	0	0.25	0	0.25	60
65	0	280.3	350	12	4	308.6	385.8	20	0.1	0	0.25	0	0.25	67.5
65	0	280.3	350	12	8	308.6	385.8	20	0.1	0	0.25	0	0.25	110
65	0	280.3	350	12	8	308.6	385.8	20	0.1	0	0.25	0	0.25	119.5
65	0	280.3	350	12	8	308.6	385.8	20	0.1	0	0.25	0	0.25	128.5
65	0	280.3	350	12	4	640	800	20	0.1	0	0.25	0	0.25	79
65	0	280.3	350	12	4	900	1125	20	0.1	0	0.25	0	0.25	107
65	0	280.3	350	16	4	308.6	385.8	20	0.1	0	0.25	0	0.25	100
65	0	280.3	350	20	4	308.6	385.8	20	0.1	0	0.25	0	0.25	142
30	0	280.3	350	12	4	308.6	385.8	20	0.1	0	0.25	0	0.25	58.5
30	0	280.3	350	12	8	308.6	385.8	20	0.1	0	0.25	0	0.25	101.5
30	0	280.3	350	12	8	308.6	385.8	20	0.1	0	0.25	0	0.25	108
30	0	280.3	350	12	8	308.6	385.8	20	0.1	0	0.25	0	0.25	119.5
30	0	280.3	350	12	4	640	800	20	0.1	0	0.25	0	0.25	77
30	0	280.3	350	12	4	900	1125	20	0.1	0	0.25	0	0.25	127.5
30	0	280.3	350	16	4	308.6	385.8	20	0.1	0	0.25	0	0.25	88
30	0	280.3	350	20	4	308.6	385.8	20	0.1	0	0.25	0	0.25	128
65	0	280.3	350	12	4	463.7	580.2	20	0.1	0	0.25	0	0.25	63
65	0	280.3	350	12	8	463.7	580.2	20	0.1	0	0.25	0	0.25	118.5
65	0	280.3	350	12	8	463.7	580.2	20	0.1	0	0.25	0	0.25	119.5
65	0	280.3	350	12	8	463.7	580.2	20	0.1	0	0.25	0	0.25	123
65	0	280.3	350	12	4	640	800	20	0.1	0	0.25	0	0.25	82
65	0	280.3	350	12	4	900	1125	20	0.1	0	0.25	0	0.25	110.5
65	0	280.3	350	16	4	463.7	580.2	20	0.1	0	0.25	0	0.25	100
65	0	280.3	350	16	8	463.7	580.2	20	0.1	0	0.25	0	0.25	183.5
65	0	280.3	350	20	4	463.7	580.2	20	0.1	0	0.25	0	0.25	140.5
30	0	280.3	350	12	4	463.7	580.2	20	0.1	0	0.25	0	0.25	59.5
30	0	280.3	350	12	8	463.7	580.2	20	0.1	0	0.25	0	0.25	109
30	0	280.3	350	12	8	463.7	580.2	20	0.1	0	0.25	0	0.25	105.5
30	0	280.3	350	12	8	463.7	580.2	20	0.1	0	0.25	0	0.25	114
30	0	280.3	350	12	4	640	800	20	0.1	0	0.25	0	0.25	78
30	0	280.3	350	12	4	900	1125	20	0.1	0	0.25	0	0.25	101
30	0	280.3	350	16	4	463.7	580.2	20	0.1	0	0.25	0	0.25	96
30	0	280.3	350	16	8	463.7	580.2	20	0.1	0	0.25	0	0.25	122
30	0	280.3	350	16	8	463.7	580.2	20	0.1	0	0.25	0	0.25	135
30	0	280.3	350	16	8	463.7	580.2	20	0.1	0	0.25	0	0.25	159.5
30	0	280.3	350	16	4	640	800	20	0.1	0	0.25	0	0.25	115.5
30	0	280.3	350	16	4	900	1125	20	0.1	0	0.25	0	0.25	117
30	0	280.3	350	20	4	463.7	580.2	20	0.1	0	0.25	0	0.25	120
34	54.4	342	476.5	16	4	910	1052	34	0.1	0.1	0	0.5	0.4	226.5
34	54.4	342	476.5	16	4	910	1052	34	0.1	0.1	0	0.5	0.4	227
34	54.4	342	476.5	16	4	910	1052	34	0.1	0.1	0	0.5	0.4	224
34	54.4	342	476.5	16	4	910	1052	34	0.1	0.1	0	0.5	0.4	226
34	54.4	342	476.5	16	4	910	1052	34	0.1	0.1	0	0.5	0.4	226
34	54.4	342	476.5	20	4	910	1052	55	0.1	0.1	0	0.5	0.4	187.5
34	54.4	342	476.5	20	4	910	1052	55	0.1	0.1	0	0.5	0.4	192.5
34	54.4	342	476.5	20	4	910	1052	55	0.1	0.1	0	0.5	0.4	191.5
34	54.4	342	476.5	20	4	910	1052	55	0.1	0.1	0	0.5	0.4	190
34	54.4	342	476.5	20	4	910	1052	55	0.1	0.1	0	0.5	0.4	190
30	0	248.81	479.17	22	8	248.81	429.59	95	0.14	0	0.3	0	0	206
30	0	316.53	479.17	22	8	248.81	429.59	95	0.14	0	0.3	0	0	206
30	0	316.53	479.17	22	8	248.81	429.59	95	0.14	0	0.3	0	0	209
30	0	316.53	479.17	22	8	248.81	429.59	95	0.14	0	0.14	0	0.3	101.5
30	0	316.53	479.17	22	8	248.81	429.59	95	0.14	0	0.14	0	0.3	93.5
30	0	316.53	479.17	22	8	248.81	429.59	95	0.14	0	0.14	0	0.3	102
30	0	316.53	479.17	22	8	248.81	429.59	95	0.14	0	0.14	0	0.3	117
30	0	316.53	479.17	22	8	248.81	429.59	95	0.14	0	0.14	0	0.3	110.5
30	0	316.53	479.17	22	8	248.81	429.59	95	0.14	0	0.14	0	0.3	112.5
30	0	316.53	479.17	22	8	248.81	429.59	95	0.14	0	0.14	0	0.3	171
30	0	316.53	479.17	22	8	248.81	429.59	95	0.14	0	0.14	0	0.3	175
30	0	316.53	479.17	22	8	248.81	429.59	95	0.14	0	0.14	0	0.3	186.5
30	0	316.53	479.17	22	8	330	540	95	0.14	0	0.14	0	0.3	194
30	0	316.53	479.17	22	8	330	540	95	0.14	0	0.14	0	0.3	186.5
30	0	316.53	479.17	22	8	330	540	95	0.14	0	0.14	0	0.3	202.5
30	0	316.53	479.17	22	8	330	540	95	0.14	0	0.14	0	0.3	229
30	0	316.53	479.17	22	8	330	540	95	0.14	0	0.14	0	0.3	222.5
30	0	316.53	479.17	22	8	330	540	95	0.14	0	0.14	0	0.3	197.5
25	0	375	541	12	4	830	955	27	0.45	0	0.45	0	0.25	82
25	0	375	541	12	4	830	955	27	0.45	0	0.45	0	0.25	80
25	0	375	541	12	4	1115	1319	27	0.45	0	0.45	0	0.25	83
25	0	375	541	12	4	1115	1319	27	0.45	0	0.45	0	0.25	83.5
25	0	375	541	16	4	830	955	27	0.45	0	0.45	0	0.25	118
25	0	375	541	16	4	830	955	27	0.45	0	0.45	0	0.25	130.5
25	0	375	541	16	4	1115	1319	27	0.45	0	0.45	0	0.25	161.5
25	0	375	541	16	4	1115	1319	27	0.45	0	0.45	0	0.25	184
25	0	375	541	20	4	830	955	27	0.45	0	0.45	0	0.25	180
40	0	375	541	16	4	1115	1319	27	0.45	0	0.45	0	0.25	165.5
40	0	375	541	16	4	1115	1319	27	0.45	0	0.45	0	0.25	189.5
40	0	375	541	20	4	830	955	27	0.45	0	0.45	0	0.25	196.5
25	0	375	541	19	4	500	630	0	0.45	0	0.45	0	0.25	112.5
25	0	375	541	19	4	500	630	0	0.45	0	0.45	0	0.25	100.5
23.06	31.62	366.4	415.1	6	8	830	955	13.5	0.7	0.7	0.7	0.7	0.7	5.5
23.06	31.62	366.4	415.1	8	8	830	955	24	0.7	0.7	0.7	0.7	0.7	6.5
23.06	31.62	366.4	415.1	10	8	830	955	37.5	0.7	0.7	0.7	0.7	0.7	7
23.06	31.62	366.4	415.1	12	8	830	955	54	0.7	0.7	0.7	0.7	0.7	6.5
23.06	31.62	366.4	415.1	8	8	830	955	24	0.7	0.7	0.7	0.7	0.7	7
23.06	31.62	366.4	415.1	10	8	830	955	37.5	0.7	0.7	0.7	0.7	0.7	7
23.06	31.62	366.4	415.1	8	8	830	955	24	0.7	0.7	0.7	0.7	0.7	12.5
23.06	31.62	366.4	415.1	6	8	830	955	13.5	0.7	0.7	0.7	0.7	0.7	10.5
23.06	31.62	366.4	415.1	12	8	830	955	54	0.7	0.7	0.7	0.7	0.7	16
23.06	31.62	366.4	415.1	8	8	830	955	24	0.7	0.7	0.7	0.7	0.7	12.5
23.06	31.62	366.4	415.1	10	8	830	955	37.5	0.7	0.7	0.7	0.7	0.7	12.5
23.06	31.62	366.4	415.1	12	8	830	955	54	0.7	0.7	0.7	0.7	0.7	16
23.06	31.62	366.4	415.1	6	4	830	955	13.5	0.7	0.7	0.7	0.7	0.7	13.5
23.06	31.62	366.4	415.1	6	8	830	955	13.5	0.7	0.7	0.7	0.7	0.7	13.5
23.06	31.62	366.4	415.1	8	8	830	955	24	0.7	0.7	0.7	0.7	0.7	26
25	0	352	531	12	4	830	955	40.25	0.45	0	0.25	0	0.25	82
25	0	352	531	12	4	830	955	40.25	0.45	0	0.25	0	0.25	80
25	0	352	531	12	4	1115	1319	55.6	0.45	0	0.25	0	0.25	83
25	0	352	531	12	4	1115	1319	55.6	0.45	0	0.25	0	0.25	83.5
25	0	352	531	16	4	830	955	74.97	0.45	0	0.25	0	0.25	118
25	0	352	531	16	4	830	955	74.97	0.45	0	0.25	0	0.25	130.5
25	0	352	531	16	4	1115	1319	103.54	0.45	0	0.25	0	0.25	161.5
25	0	352	531	16	4	1115	1319	103.54	0.45	0	0.25	0	0.25	184
25	0	352	531	20	4	830	955	116.99	0.45	0	0.25	0	0.25	180
40	0	352	531	16	4	1115	1319	103.54	0.45	0	0.25	0	0.25	165.5
40	0	352	531	16	4	1115	1319	103.54	0.45	0	0.25	0	0.25	189.5
40	0	352	531	20	4	830	955	116.99	0.45	0	0.25	0	0.25	196.5
50	0	345	470	20	4	940	1040	80	0.3	0	0.25	0	0.25	207
50	0	345	470	20	4	940	1040	100	0.3	0	0.25	0	0.25	207.5
50	0	345	470	20	4	940	1040	120	0.3	0	0.25	0	0.25	207.5
50	0	345	470	20	4	940	1040	155	0.3	0	0.25	0	0.25	212.5
50	0	345	470	16	4	940	1040	155	0.3	0	0.25	0	0.25	156.5
50	0	345	470	22	4	940	1040	155	0.3	0	0.25	0	0.25	231.5
50	0	345	470	24	4	940	1040	155	0.3	0	0.25	0	0.25	267
50	0	345	470	20	4	940	1040	155	0.3	0	0.25	0	0.25	209.5
50	0	345	470	20	4	940	1040	155	0.3	0	0.25	0	0.25	172.5
40	0	345	470	20	4	940	1040	155	0.3	0	0.25	0	0.25	170
45	0	345	470	20	4	940	1040	155	0.3	0	0.25	0	0.25	173
50.4	48	355	470	20	4	818	990	0	0.4	0.4	0.25	0.25	0.25	131.5
50.4	0	355	470	20	4	818	990	0	0.4	0	0.25	0	0.25	119.5
63.3	48	355	470	20	4	818	990	0	0.4	0.4	0.25	0.25	0.25	147.5
50.4	48	355	470	20	4	818	990	0	0.4	0.4	0.25	0.25	0.25	55
30	0	316.5	479.2	22	8	330	540	95	0.3	0	0.14	0	0.3	206
30	0	316.5	479.2	22	8	330	540	95	0.3	0	0.14	0	0.3	206
30	0	316.5	479.2	22	8	330	540	95	0.3	0	0.14	0	0.3	209
30	0	316.5	479.2	22	8	330	540	95	0.3	0	0.14	0	0.3	101.5
30	0	316.5	479.2	22	8	330	540	95	0.3	0	0.14	0	0.3	93.5
30	0	316.5	479.2	22	8	330	540	95	0.3	0	0.14	0	0.3	102
30	0	316.5	479.2	22	8	330	540	95	0.3	0	0.14	0	0.3	117
30	0	316.5	479.2	22	8	330	540	95	0.3	0	0.14	0	0.3	110.5
30	0	316.5	479.2	22	8	330	540	95	0.3	0	0.14	0	0.3	112.5
30	0	316.5	479.2	22	8	330	540	95	0.3	0	0.14	0	0.3	171
30	0	316.5	479.2	22	8	330	540	95	0.3	0	0.14	0	0.3	175
30	0	316.5	479.2	22	8	330	540	95	0.3	0	0.14	0	0.3	186.5
30	0	316.5	479.2	22	8	330	540	95	0.3	0	0.14	0	0.3	194
30	0	316.5	479.2	22	8	330	540	95	0.3	0	0.14	0	0.3	186.5
30	0	316.5	479.2	22	8	330	540	95	0.3	0	0.14	0	0.3	202.5
30	0	316.5	479.2	22	8	330	540	95	0.3	0	0.14	0	0.3	229
30	0	316.5	479.2	22	8	330	540	95	0.3	0	0.14	0	0.3	222.5
30	0	316.5	479.2	22	8	330	540	95	0.3	0	0.14	0	0.3	197.5
35	0	355	500	16	4	830	1030	0	0.3	0	0.3	0	0.2	38.5
35	0	355	500	16	4	830	1030	0	0.3	0	0.3	0	0.2	44.5
35	0	355	500	16	4	830	1030	0	0.3	0	0.3	0	0.2	46
35	0	355	500	16	4	830	1030	0	0.3	0	0.3	0	0.2	43.5
35	0	355	500	16	4	830	1030	0	0.3	0	0.3	0	0.2	46
35	0	355	500	16	4	830	1030	0	0.3	0	0.3	0	0.2	45
35	0	355	500	16	4	830	1030	0	0.3	0	0.3	0	0.2	45.5
35	0	355	500	16	4	830	1030	0	0.3	0	0.3	0	0.2	46.5
53.9	63.1	367	485	16	4	401	462	80	0.45	0	0.3	0	0.3	56
53.9	63.1	367	485	16	4	401	462	80	0.45	0	0.3	0	0.3	51
53.9	63.1	367	485	16	4	401	462	80	0.45	0	0.3	0	0.3	55
53.9	63.1	367	485	16	4	401	462	80	0.45	0	0.3	0	0.3	54
53.9	63.1	367	485	16	4	401	462	80	0.45	0	0.3	0	0.3	57
53.9	63.1	367	485	16	4	401	462	80	0.45	0	0.3	0	0.3	51.5
53.9	63.1	367	485	16	4	401	462	80	0.45	0	0.3	0	0.3	55
53.9	63.1	367	485	16	4	401	462	80	0.45	0	0.3	0	0.3	54
43.8	0	355	470	22	8	800	1000	120	0.3	0	0.25	0	0.25	189.5
43.8	0	355	470	22	8	800	1000	120	0.3	0	0.25	0	0.25	192.5
43.8	0	355	470	22	8	800	1000	120	0.3	0	0.25	0	0.25	206
43.8	0	355	470	22	8	800	1000	120	0.3	0	0.25	0	0.25	182
43.8	0	355	470	22	8	800	1000	120	0.3	0	0.25	0	0.25	192.5
43.8	0	355	470	22	8	800	1000	120	0.3	0	0.25	0	0.25	203.5
48.9	0	355	470	18	4	800	1000	0	0.3	0	0.25	0	0.25	174.5
48.9	0	355	470	18	4	800	1000	0	0.3	0	0.25	0	0.25	166
48.9	0	355	470	22	4	800	1000	0	0.3	0	0.25	0	0.25	214
48.9	0	355	470	22	4	800	1000	0	0.3	0	0.25	0	0.25	257
48.9	0	355	470	27	4	800	1000	0	0.3	0	0.25	0	0.25	346
48.9	0	355	470	27	4	800	1000	0	0.3	0	0.25	0	0.25	347.5
48.2	0	235	387.5	12	4	680.9	861.2	0	0.3	0	0.25	0	0.25	91.5
48.2	0	235	387.5	12	4	680.9	861.2	0	0.3	0	0.25	0	0.25	97.5
48.2	0	235	387.5	12	4	680.9	861.2	0	0.3	0	0.25	0	0.25	100
48.2	0	235	387.5	16	4	687.2	876.1	0	0.3	0	0.25	0	0.25	164.5
48.2	0	235	387.5	16	4	687.2	876.1	0	0.3	0	0.25	0	0.25	167
48.2	0	235	387.5	16	4	687.2	876.1	0	0.3	0	0.25	0	0.25	162
48.2	0	235	387.5	12	4	680.9	861.2	0	0.3	0	0.25	0	0.25	82.5
48.2	0	235	387.5	12	4	680.9	861.2	0	0.3	0	0.25	0	0.25	82.5
48.2	0	235	387.5	12	4	680.9	861.2	0	0.3	0	0.25	0	0.25	82.5
48.2	0	235	387.5	16	4	687.2	876.1	0	0.3	0	0.25	0	0.25	152.5
48.2	0	235	387.5	16	4	687.2	876.1	0	0.3	0	0.25	0	0.25	146
48.2	0	235	387.5	16	4	687.2	876.1	0	0.3	0	0.25	0	0.25	138.5
42.3	49.8	355	470	14	4	800	1078	24.88	0.3	0.3	0.3	0.7	0.3	73
42.3	95.1	355	470	14	4	800	1078	24.88	0.3	0.3	0.3	0.7	0.3	86.5
42.3	49.8	355	470	12	4	800	1140	18.2	0.3	0.3	0.3	0.7	0.3	59.5
42.3	95.1	355	470	12	4	800	1140	18.2	0.3	0.3	0.3	0.7	0.3	67.5
42.3	49.8	355	470	16	4	800	1012	33.94	0.3	0.3	0.3	0.7	0.3	112
42.3	95.1	355	470	16	4	800	1012	33.94	0.3	0.3	0.3	0.7	0.3	136
42.3	49.8	355	470	14	4	1040	1308	29.24	0.3	0.3	0.3	0.7	0.3	96.5
42.3	95.1	355	470	14	4	1040	1308	29.24	0.3	0.3	0.3	0.7	0.3	106
42.3	49.8	355	470	14	4	800	1078	24.88	0.3	0.3	0.3	0.7	0.3	68
42.3	95.1	355	470	14	4	800	1078	24.88	0.3	0.3	0.3	0.7	0.3	59.5
25	0	352	531	12	4	830	955	40.25	0.45	0	0.25	0	0.25	80
48.2	0	235	387.5	16	4	687.2	876.1	0	0.3	0	0.25	0	0.25	162
23.06	31.62	366.4	415.1	8	8	830	955	24	0.7	0.7	0.7	0.7	0.7	12.5
30	0	280.3	350	12	4	308.6	385.8	20	0.1	0	0.25	0	0.25	58.5
25	0	352	531	16	4	830	955	74.97	0.45	0	0.25	0	0.25	130.5
30	0	316.53	479.17	22	8	330	540	95	0.14	0	0.14	0	0.3	197.5
42.3	49.8	355	470	12	4	800	1140	18.2	0.3	0.3	0.3	0.7	0.3	59.5
30	0	280.3	350	16	4	308.6	385.8	20	0.1	0	0.25	0	0.25	88
25	0	352	531	12	4	830	955	40.25	0.45	0	0.25	0	0.25	80
50	0	345	470	20	4	940	1040	155	0.3	0	0.25	0	0.25	172.5
25	0	375	541	12	4	1115	1319	27	0.45	0	0.45	0	0.25	83
23.06	31.62	366.4	415.1	8	8	830	955	24	0.7	0.7	0.7	0.7	0.7	6.5
50	0	345	470	20	4	940	1040	155	0.3	0	0.25	0	0.25	212.5
23.06	31.62	366.4	415.1	6	8	830	955	13.5	0.7	0.7	0.7	0.7	0.7	13.5
25	0	352	531	12	4	1115	1319	55.6	0.45	0	0.25	0	0.25	83
35	0	355	500	16	4	830	1030	0	0.3	0	0.3	0	0.2	45
30	0	316.5	479.2	22	8	330	540	95	0.3	0	0.14	0	0.3	209
35	0	355	500	16	4	830	1030	0	0.3	0	0.3	0	0.2	43.5
34	54.4	342	476.5	20	4	910	1052	55	0.1	0.1	0	0.5	0.4	190
30	0	280.3	350	12	4	463.7	580.2	20	0.1	0	0.25	0	0.25	61
23.06	31.62	366.4	415.1	8	8	830	955	24	0.7	0.7	0.7	0.7	0.7	6.5
53.9	63.1	367	485	16	4	401	462	80	0.45	0	0.3	0	0.3	54
30	0	280.3	350	16	4	463.7	580.2	20	0.1	0	0.25	0	0.25	96
30	0	316.5	479.2	22	8	330	540	95	0.3	0	0.14	0	0.3	206
42.3	95.1	355	470	16	4	800	1012	33.94	0.3	0.3	0.3	0.7	0.3	136
42.3	95.1	355	470	14	4	800	1078	24.88	0.3	0.3	0.3	0.7	0.3	86.5
30	0	280.3	350	16	4	308.6	385.8	20	0.1	0	0.25	0	0.25	88
53.9	63.1	367	485	16	4	401	462	80	0.45	0	0.3	0	0.3	55
30	0	316.53	479.17	22	8	248.81	429.59	95	0.14	0	0.14	0	0.3	101.5
30	0	280.3	350	20	4	308.6	385.8	20	0.1	0	0.25	0	0.25	128
23.06	31.62	366.4	415.1	10	8	830	955	37.5	0.7	0.7	0.7	0.7	0.7	7
34	54.4	342	476.5	16	4	910	1052	34	0.1	0.1	0	0.5	0.4	226
30	0	316.53	479.17	22	8	248.81	429.59	95	0.14	0	0.14	0	0.3	93.5
48.9	0	355	470	18	4	800	1000	0	0.3	0	0.25	0	0.25	166
42.3	95.1	355	470	14	4	800	1078	24.88	0.3	0.3	0.3	0.7	0.3	86.5
30	0	280.3	350	12	4	308.6	385.8	20	0.1	0	0.25	0	0.25	58.5
42.3	95.1	355	470	12	4	800	1140	18.2	0.3	0.3	0.3	0.7	0.3	67.5
42.3	95.1	355	470	12	4	800	1140	18.2	0.3	0.3	0.3	0.7	0.3	67.5
48.2	0	235	387.5	12	4	680.9	861.2	0	0.3	0	0.25	0	0.25	91.5
42.3	95.1	355	470	12	4	800	1140	18.2	0.3	0.3	0.3	0.7	0.3	67.5
34	54.4	342	476.5	20	4	910	1052	55	0.1	0.1	0	0.5	0.4	192.5
25	0	352	531	16	4	1115	1319	103.54	0.45	0	0.25	0	0.25	161.5
30	0	248.81	479.17	22	8	248.81	429.59	95	0.14	0	0.3	0	0	206
